# Supplementary material for: Genomic analysis identifies risk factors in restless legs syndrome
Source: medRxiv. 2023 Dec 20:2023.12.19.23300211. Preprint. [Version 1] doi: 10.1101/2023.12.19.23300211 (PMC10760278; doi:10.1101/2023.12.19.23300211)
Supplement: Supplement 3 [file media-3.xlsx]

## Sheet: GO_biological_process
Term	P-value	Adjusted P-value	Genes
Neuron Differentiation (GO:0030182)	5.89181e-05	0.0353509	PTPRD;SALL1;IRX5;IRX6;PBX3;LMX1B
Response To Laminar Fluid Shear Stress (GO:0034616)	0.000531046	0.11289	SMAD6;MAP2K5
Generation Of Neurons (GO:0048699)	0.000564451	0.11289	PTPRD;IRX5;IRX6;LMX1B;MDGA1
Regulation Of Cell Cycle Checkpoint (GO:1901976)	0.000807225	0.115947	ETAA1;FEM1B
Synaptic Membrane Adhesion (GO:0099560)	0.000966223	0.115947	NTNG1;PTPRD
Regulation Of DNA Damage Checkpoint (GO:2000001)	0.00220618	0.213983	ETAA1;FEM1B
Regulation Of Epithelial To Mesenchymal Transition (GO:0010717)	0.00419095	0.213983	SPRED2;SMAD3;APLF
Regulation Of Myeloid Cell Differentiation (GO:0045637)	0.0045927	0.213983	PRMT6;MEIS1
Negative Regulation Of Cation Channel Activity (GO:2001258)	0.00531483	0.213983	PPP3R1;SRI
Regulation Of Voltage-Gated Calcium Channel Activity (GO:1901385)	0.00569416	0.213983	PPP3R1;SRI
Negative Regulation Of Calcium Ion Transmembrane Transporter Activity (GO:1901020)	0.00608555	0.213983	PPP3R1;SRI
Ubiquitin-Dependent Protein Catabolic Process Via The Multivesicular Body Sorting Pathway (GO:0043162)	0.00733106	0.213983	MVB12B;UBAP1L
Negative Regulation Of Cell Differentiation (GO:0045596)	0.00875856	0.213983	SPRED2;MEIS1;SMAD3;SMAD6
Regulation Of Wnt Signaling Pathway (GO:0030111)	0.00890884	0.213983	SALL1;CDK14;NKD1
Negative Regulation Of Transmembrane Receptor Protein Serine/Threonine Kinase Signaling Pathway (GO:0090101)	0.00936103	0.213983	SPRED2;SKOR1;SMAD6
Regulation Of Transforming Growth Factor Beta Receptor Signaling Pathway (GO:0017015)	0.00936103	0.213983	SPRED2;SMAD3;SMAD6
Positive Regulation Of Transcription By RNA Polymerase II (GO:0045944)	0.0106216	0.213983	ACTR2;TOX3;PPP3R1;MEIS1;SALL1;SMAD3;NFYA;LMX1B;MAP2K5
Regulation Of Transcription By RNA Polymerase II (GO:0006357)	0.0109343	0.213983	ACTR2;SKOR1;SMAD3;NFYA;IRX5;IRX6;PBX3;SMAD6;PIAS1;TOX3;PPP3R1;MEIS1;SALL1;LMX1B;MAP2K5
Visual System Development (GO:0150063)	0.0111589	0.213983	MEIS1;PBX3
Negative Regulation Of BMP Signaling Pathway (GO:0030514)	0.0122269	0.213983	SKOR1;SMAD6
Protein Localization To Organelle (GO:0033365)	0.0164654	0.213983	CEP68;CNEP1R1;RAB11A
SMAD Protein Signal Transduction (GO:0060395)	0.0169214	0.213983	SMAD3;SMAD6
Regulation Of Synapse Assembly (GO:0051963)	0.0169214	0.213983	PTPRD;MDGA1
Gonad Development (GO:0008406)	0.0181972	0.213983	SALL1;IRX5
Negative Regulation Of Lens Fiber Cell Differentiation (GO:1902747)	0.0193503	0.213983	SPRED2
Tight Junction Organization (GO:0120193)	0.0193503	0.213983	CLDN12
Negative Regulation Of Morphogenesis Of An Epithelium (GO:1905331)	0.0193503	0.213983	NKD1
Transmembrane Receptor Protein Tyrosine Phosphatase Signaling Pathway (GO:0007185)	0.0193503	0.213983	PTPRD
Mesenchymal To Epithelial Transition Involved In Metanephros Morphogenesis (GO:0003337)	0.0193503	0.213983	SALL1
Photoreceptor Cell Differentiation (GO:0046530)	0.0193503	0.213983	NKD1
Positive Regulation Of Wnt Signaling Pathway, Planar Cell Polarity Pathway (GO:2000096)	0.0193503	0.213983	NKD1
Eye Development (GO:0001654)	0.0215577	0.213983	MEIS1;PBX3
Muscle Organ Development (GO:0007517)	0.0215577	0.213983	ITGA11;SRI
Positive Regulation Of DNA-templated Transcription (GO:0045893)	0.0222821	0.213983	ACTR2;TOX3;PPP3R1;MEIS1;SALL1;SMAD3;NFYA;IRX6;LMX1B;MAP2K5
Regulation Of Extrinsic Apoptotic Signaling Pathway (GO:2001236)	0.0229686	0.213983	CYLD;FEM1B
Epithelial Cell Differentiation Involved In Kidney Development (GO:0035850)	0.0231757	0.213983	SALL1
Negative Regulation Of Heart Rate (GO:0010459)	0.0231757	0.213983	SRI
Regulation Of Extracellular Matrix Assembly (GO:1901201)	0.0231757	0.213983	SMAD3
SMAD Protein Complex Assembly (GO:0007183)	0.0231757	0.213983	SMAD3
Regulation Of Lens Fiber Cell Differentiation (GO:1902746)	0.0231757	0.213983	SPRED2
Intracellular Sequestering Of Iron Ion (GO:0006880)	0.0231757	0.213983	SRI
Neurotransmitter Receptor Transport, Endosome To Postsynaptic Membrane (GO:0098887)	0.0231757	0.213983	RAB11A
Regulation Of Relaxation Of Muscle (GO:1901077)	0.0231757	0.213983	SRI
Pituitary Gland Development (GO:0021983)	0.0231757	0.213983	SALL1
Cellular Response To Laminar Fluid Shear Stress (GO:0071499)	0.0231757	0.213983	MAP2K5
Regulation Of Transforming Growth Factor Beta2 Production (GO:0032909)	0.0231757	0.213983	SMAD3
Copper Ion Import (GO:0015677)	0.0231757	0.213983	STEAP4
Fat Cell Differentiation (GO:0045444)	0.0244167	0.213983	STEAP4;SMAD6
Neurotransmitter Receptor Transport, Endosome To Plasma Membrane (GO:0099639)	0.0269865	0.213983	RAB11A
Kidney Epithelium Development (GO:0072073)	0.0269865	0.213983	SALL1
Plasma Membrane To Endosome Transport (GO:0048227)	0.0269865	0.213983	RAB11A
Purine-Containing Compound Metabolic Process (GO:0072521)	0.0269865	0.213983	OARD1
Mitral Valve Development (GO:0003174)	0.0269865	0.213983	SMAD6
snRNA Transcription By RNA Polymerase III (GO:0042796)	0.0269865	0.213983	SNAPC5
Brain Development (GO:0007420)	0.0284237	0.213983	MEIS1;PBX3;MDGA1
Cell-Cell Adhesion Via Plasma-Membrane Adhesion Molecules (GO:0098742)	0.0297283	0.213983	NTNG1;PTPRD;CLDN12
Sensory Organ Development (GO:0007423)	0.0305675	0.213983	MEIS1;PBX3
Ubiquitin-Dependent Protein Catabolic Process Via The C-end Degron Rule Pathway (GO:0140627)	0.0307826	0.213983	FEM1B
Regulation Of miRNA Metabolic Process (GO:2000628)	0.0307826	0.213983	SMAD3
Astral Microtubule Organization (GO:0030953)	0.0307826	0.213983	RAB11A
Presynaptic Membrane Assembly (GO:0097105)	0.0307826	0.213983	PTPRD
Collagen-Activated Signaling Pathway (GO:0038065)	0.0307826	0.213983	ITGA11
Positive Regulation Of Calcium Ion Import Across Plasma Membrane (GO:1905665)	0.0307826	0.213983	PPP3R1
Regulation Of Wnt Signaling Pathway, Planar Cell Polarity Pathway (GO:2000095)	0.0307826	0.213983	NKD1
Positive Regulation Of Extracellular Matrix Assembly (GO:1901203)	0.0307826	0.213983	SMAD3
Regulation Of Cilium Assembly (GO:1902017)	0.0313754	0.213983	CYLD;TBC1D22B
Negative Regulation Of Cellular Response To Growth Factor Stimulus (GO:0090288)	0.0313754	0.213983	SKOR1;SMAD6
Transforming Growth Factor Beta Receptor Signaling Pathway (GO:0007179)	0.0321917	0.213983	SMAD3;SMAD6
Regulation Of DNA-templated Transcription (GO:0006355)	0.0342091	0.213983	PRMT6;SKOR1;SMAD3;NFYA;IRX5;IRX6;PBX3;SMAD6;PIAS1;TOX3;SALL1;LMX1B;CDK14
Somatic Recombination Of Immunoglobulin Genes Involved In Immune Response (GO:0002204)	0.034564	0.213983	RNF8
Negative Regulation Of Heterotypic Cell-Cell Adhesion (GO:0034115)	0.034564	0.213983	MAP2K5
Regulation Of High Voltage-Gated Calcium Channel Activity (GO:1901841)	0.034564	0.213983	SRI
Adrenal Gland Development (GO:0030325)	0.034564	0.213983	SALL1
Positive Regulation Of Protein Sumoylation (GO:0033235)	0.034564	0.213983	PIAS1
Neurotransmitter Receptor Transport To Postsynaptic Membrane (GO:0098969)	0.034564	0.213983	RAB11A
Nucleoside Metabolic Process (GO:0009116)	0.034564	0.213983	OARD1
Presynaptic Membrane Organization (GO:0097090)	0.034564	0.213983	PTPRD
Cell Differentiation In Spinal Cord (GO:0021515)	0.034564	0.213983	MDGA1
Cell Differentiation Involved In Metanephros Development (GO:0072202)	0.034564	0.213983	SALL1
Mesenchymal To Epithelial Transition (GO:0060231)	0.034564	0.213983	SALL1
Mitral Valve Morphogenesis (GO:0003183)	0.034564	0.213983	SMAD6
Regulation Of Actin Filament-Based Movement (GO:1903115)	0.034564	0.213983	SRI
Regulation Of Cell-Cell Adhesion Involved In Gastrulation (GO:0070587)	0.034564	0.213983	MAP2K5
Regulation Of Plasma Membrane Bounded Cell Projection Assembly (GO:0120032)	0.0346903	0.213983	CYLD;TBC1D22B
Regulation Of BMP Signaling Pathway (GO:0030510)	0.0346903	0.213983	SKOR1;SMAD6
Negative Regulation Of Transforming Growth Factor Beta Receptor Signaling Pathway (GO:0030512)	0.0363968	0.213983	SPRED2;SMAD6
Embryonic Organ Development (GO:0048568)	0.0363968	0.213983	SALL1;PBX3
Establishment Of Endothelial Intestinal Barrier (GO:0090557)	0.0383309	0.213983	RAB1A
Negative Regulation Of Pathway-Restricted SMAD Protein Phosphorylation (GO:0060394)	0.0383309	0.213983	SMAD6
Positive Regulation Of Non-Canonical Wnt Signaling Pathway (GO:2000052)	0.0383309	0.213983	NKD1
Negative Regulation Of Response To Cytokine Stimulus (GO:0060761)	0.0383309	0.213983	MAP2K5
Regulation Of Peptidyl-Lysine Acetylation (GO:2000756)	0.0383309	0.213983	NFYA
calcineurin-NFAT Signaling Cascade (GO:0033173)	0.0383309	0.213983	PPP3R1
Regulation Of Programmed Necrotic Cell Death (GO:0062098)	0.0383309	0.213983	CYLD
Protein Localization To Condensed Chromosome (GO:1903083)	0.0383309	0.213983	ZWILCH
Cellular Response To UV-A (GO:0071492)	0.0383309	0.213983	MMP2
Response To Corticosteroid (GO:0031960)	0.0383309	0.213983	PDCD7
Copper Ion Transport (GO:0006825)	0.0383309	0.213983	STEAP4
Regulation Of Calcium Ion Import Across Plasma Membrane (GO:1905664)	0.0383309	0.213983	PPP3R1
snRNA Transcription By RNA Polymerase II (GO:0042795)	0.0383309	0.213983	SNAPC5
Regulation Of Organelle Assembly (GO:1902115)	0.039016	0.213983	CYLD;TBC1D22B
Regulation Of Interleukin-8 Production (GO:0032677)	0.0399047	0.213983	RAB1A;MAP2K5
Negative Regulation Of NF-kappaB Transcription Factor Activity (GO:0032088)	0.0399047	0.213983	CYLD;MAP2K5
Positive Regulation Of Protein Metabolic Process (GO:0051247)	0.0412846	0.213983	RAB1A;NKD1;MAP2K5
Negative Regulation Of Heart Contraction (GO:0045822)	0.0420833	0.213983	SRI
Regulation Of Endosome Size (GO:0051036)	0.0420833	0.213983	RAB11A
Histone H2A Ubiquitination (GO:0033522)	0.0420833	0.213983	RNF8
Negative Regulation Of Release Of Sequestered Calcium Ion Into Cytosol (GO:0051280)	0.0420833	0.213983	SRI
Regulation Of Lipid Kinase Activity (GO:0043550)	0.0420833	0.213983	RBL2
Negative Regulation Of Ryanodine-Sensitive Calcium-Release Channel Activity (GO:0060315)	0.0420833	0.213983	SRI
Regulation Of Muscle System Process (GO:0090257)	0.0420833	0.213983	SRI
Isotype Switching (GO:0045190)	0.0420833	0.213983	RNF8
Presynapse Organization (GO:0099172)	0.0420833	0.213983	PTPRD
Programmed Necrotic Cell Death (GO:0097300)	0.0420833	0.213983	CYLD
Calcineurin-Mediated Signaling (GO:0097720)	0.0420833	0.213983	PPP3R1
Protein Localization To Kinetochore (GO:0034501)	0.0420833	0.213983	ZWILCH
Cellular Response To Fluid Shear Stress (GO:0071498)	0.0420833	0.213983	MAP2K5
Regulation Of Cell Communication By Electrical Coupling Involved In Cardiac Conduction (GO:1901844)	0.0420833	0.213983	SRI
Regulation Of Chemokine (C-X-C Motif) Ligand 2 Production (GO:2000341)	0.0458212	0.216478	MAP2K5
Eye Photoreceptor Cell Differentiation (GO:0001754)	0.0458212	0.216478	NKD1
Adult Locomotory Behavior (GO:0008344)	0.0458212	0.216478	BTBD9
Negative Regulation Of Voltage-Gated Calcium Channel Activity (GO:1901386)	0.0458212	0.216478	PPP3R1
Positive Regulation Of Voltage-Gated Calcium Channel Activity (GO:1901387)	0.0458212	0.216478	PPP3R1
Primary miRNA Processing (GO:0031053)	0.0458212	0.216478	SMAD3
Positive Regulation Of Cell Morphogenesis Involved In Differentiation (GO:0010770)	0.0458212	0.216478	PTPRD
Regulation Of Cell Communication By Electrical Coupling (GO:0010649)	0.0458212	0.216478	SRI
snRNA Transcription (GO:0009301)	0.0458212	0.216478	SNAPC5
Regulation Of Canonical Wnt Signaling Pathway (GO:0060828)	0.0472352	0.221402	CYLD;CDK14;NKD1
Substrate-Dependent Cell Migration (GO:0006929)	0.0495447	0.221402	ITGA11
Regulation Of ERBB Signaling Pathway (GO:1901184)	0.0495447	0.221402	MVB12B
Response To UV-A (GO:0070141)	0.0495447	0.221402	MMP2
Cranial Nerve Development (GO:0021545)	0.0495447	0.221402	SALL1
Negative Regulation Of Cell Migration Involved In Sprouting Angiogenesis (GO:0090051)	0.0495447	0.221402	MAP2K5
Regulation Of Cell Projection Organization (GO:0031344)	0.0495447	0.221402	NTNG1
COPII-coated Vesicle Cargo Loading (GO:0090110)	0.0532539	0.221402	RAB1A
Negative Regulation Of Peptidyl-Threonine Phosphorylation (GO:0010801)	0.0532539	0.221402	SPRED2
Negative Regulation Of Transcription Elongation By RNA Polymerase II (GO:0034244)	0.0532539	0.221402	RNF8
Regulation Of Neuron Projection Arborization (GO:0150011)	0.0532539	0.221402	NTNG1
Protein Homotrimerization (GO:0070207)	0.0532539	0.221402	STEAP4
Protein Trimerization (GO:0070206)	0.0532539	0.221402	STEAP4
Embryonic Cranial Skeleton Morphogenesis (GO:0048701)	0.0532539	0.221402	IRX5
Cellular Response To Transforming Growth Factor Beta Stimulus (GO:0071560)	0.0541165	0.221402	SMAD3;SMAD6
Ubiquitin-Dependent Protein Catabolic Process (GO:0006511)	0.055261	0.221402	FEM1B;MVB12B;RNF8;UBAP1L
Negative Regulation Of Epithelial Cell Differentiation (GO:0030857)	0.0569488	0.221402	SPRED2
Presynapse Assembly (GO:0099054)	0.0569488	0.221402	PTPRD
mRNA Methylation (GO:0080009)	0.0569488	0.221402	CMTR1
Peptidyl-Lysine Trimethylation (GO:0018023)	0.0569488	0.221402	NFYA
Melanosome Transport (GO:0032402)	0.0569488	0.221402	RAB11A
Pigment Granule Transport (GO:0051904)	0.0569488	0.221402	RAB11A
Positive Regulation Of DNA Damage Response, Signal Transduction By P53 Class Mediator (GO:0043517)	0.0569488	0.221402	SPRED2
B Cell Activation Involved In Immune Response (GO:0002312)	0.0606294	0.221402	RNF8
Establishment Of Melanosome Localization (GO:0032401)	0.0606294	0.221402	RAB11A
DNA Repair-Dependent Chromatin Remodeling (GO:0140861)	0.0606294	0.221402	RNF8
Activin Receptor Signaling Pathway (GO:0032924)	0.0606294	0.221402	SMAD3
Regulation Of Presynapse Assembly (GO:1905606)	0.0606294	0.221402	MDGA1
Regulation Of Presynapse Organization (GO:0099174)	0.0606294	0.221402	MDGA1
Regulation Of Response To Cytokine Stimulus (GO:0060759)	0.0606294	0.221402	MAP2K5
Mesonephric Tubule Development (GO:0072164)	0.0606294	0.221402	SALL1
Regulation Of Transforming Growth Factor Beta Production (GO:0071634)	0.0606294	0.221402	SMAD3
Regulation Of Triglyceride Biosynthetic Process (GO:0010866)	0.0606294	0.221402	CNEP1R1
Negative Regulation Of Chemokine Production (GO:0032682)	0.0606294	0.221402	MAP2K5
DNA Damage Response (GO:0006974)	0.0631447	0.221402	ETAA1;OARD1;APLF;RNF8
Negative Regulation Of Interleukin-8 Production (GO:0032717)	0.0642959	0.221402	MAP2K5
Regulation Of Protein Sumoylation (GO:0033233)	0.0642959	0.221402	PIAS1
Embryonic Axis Specification (GO:0000578)	0.0642959	0.221402	SMAD6
Embryonic Digit Morphogenesis (GO:0042733)	0.0642959	0.221402	SALL1
Positive Regulation Of Dendrite Morphogenesis (GO:0050775)	0.0642959	0.221402	PTPRD
Regulation Of Cellular Response To Stress (GO:0080135)	0.065502	0.221402	ETAA1;FEM1B
Positive Regulation Of DNA Metabolic Process (GO:0051054)	0.066574	0.221402	APLF;RNF8
Establishment Of Vesicle Localization (GO:0051650)	0.0679482	0.221402	RAB11A
Ureteric Bud Development (GO:0001657)	0.0679482	0.221402	SALL1
Ureteric Bud Morphogenesis (GO:0060675)	0.0679482	0.221402	SALL1
Regulation Of Histone Modification (GO:0031056)	0.0679482	0.221402	NFYA
Positive Regulation Of Triglyceride Metabolic Process (GO:0090208)	0.0679482	0.221402	CNEP1R1
Branching Involved In Ureteric Bud Morphogenesis (GO:0001658)	0.0679482	0.221402	SALL1
Regulation Of Protein Deacetylation (GO:0090311)	0.0679482	0.221402	SPRED2
Protein Localization To Chromosome, Centromeric Region (GO:0071459)	0.0679482	0.221402	ZWILCH
Melanosome Localization (GO:0032400)	0.0679482	0.221402	RAB11A
Pulmonary Valve Morphogenesis (GO:0003184)	0.0679482	0.221402	SMAD6
Negative Regulation Of DNA-templated Transcription, Elongation (GO:0032785)	0.0679482	0.221402	RNF8
Positive Regulation Of Extracellular Matrix Organization (GO:1903055)	0.0679482	0.221402	SMAD3
Eye Morphogenesis (GO:0048592)	0.0715865	0.221402	NKD1
Regulation Of Megakaryocyte Differentiation (GO:0045652)	0.0715865	0.221402	PRMT6
Inositol Phosphate-Mediated Signaling (GO:0048016)	0.0715865	0.221402	PPP3R1
Atrioventricular Valve Morphogenesis (GO:0003181)	0.0715865	0.221402	SMAD6
Calcium-Independent Cell-Cell Adhesion Via Plasma Membrane Cell-Adhesion Molecules (GO:0016338)	0.0715865	0.221402	CLDN12
Cardiac Ventricle Development (GO:0003231)	0.0715865	0.221402	SALL1
Regulation Of Transcription Involved In G1/S Transition Of Mitotic Cell Cycle (GO:0000083)	0.0715865	0.221402	CDK14
rRNA Catabolic Process (GO:0016075)	0.0715865	0.221402	DIS3L
Positive Regulation Of calcineurin-NFAT Signaling Cascade (GO:0070886)	0.0715865	0.221402	PPP3R1
Positive Regulation Of Calcineurin-Mediated Signaling (GO:0106058)	0.0715865	0.221402	PPP3R1
Dopaminergic Neuron Differentiation (GO:0071542)	0.0715865	0.221402	LMX1B
Negative Regulation Of Calcium Ion Transmembrane Transport (GO:1903170)	0.0715865	0.221402	PPP3R1
Embryonic Digestive Tract Development (GO:0048566)	0.0715865	0.221402	SALL1
Regulation Of Gene Expression (GO:0010468)	0.0719646	0.22143	RBL2;SKOR1;SMAD3;NFYA;C1D;RNF8;UNCX;LMX1B
Negative Regulation Of Canonical Wnt Signaling Pathway (GO:0090090)	0.0731272	0.223859	CYLD;NKD1
Regulation Of Necroptotic Process (GO:0060544)	0.0752108	0.226766	CYLD
Positive Regulation Of Vascular Associated Smooth Muscle Cell Proliferation (GO:1904707)	0.0752108	0.226766	MMP2
Pulmonary Valve Development (GO:0003177)	0.0752108	0.226766	SMAD6
Positive Regulation Of Protein Serine/Threonine Kinase Activity (GO:0071902)	0.0764793	0.229438	ETAA1;MAP2K5
Positive Regulation Of Signal Transduction By P53 Class Mediator (GO:1901798)	0.078821	0.232969	SPRED2
Regulation Of Transferase Activity (GO:0051338)	0.078821	0.232969	FEM1B
Positive Regulation Of G2/M Transition Of Mitotic Cell Cycle (GO:0010971)	0.078821	0.232969	RAB11A
Negative Regulation Of Extrinsic Apoptotic Signaling Pathway In Absence Of Ligand (GO:2001240)	0.0824174	0.236605	MAP2K5
Negative Regulation Of Myeloid Cell Differentiation (GO:0045638)	0.0824174	0.236605	MEIS1
Regulation Of Histone Acetylation (GO:0035065)	0.0824174	0.236605	NFYA
Vesicle Transport Along Microtubule (GO:0047496)	0.0824174	0.236605	RAB1A
Negative Regulation Of Signal Transduction In Absence Of Ligand (GO:1901099)	0.0824174	0.236605	MAP2K5
Regulation Of Release Of Sequestered Calcium Ion Into Cytosol By Sarcoplasmic Reticulum (GO:0010880)	0.0824174	0.236605	SRI
Protein Dephosphorylation (GO:0006470)	0.0844853	0.241121	PTPRD;PPP3R1
Regulation Of Cellular Response To Transforming Growth Factor Beta Stimulus (GO:1903844)	0.0859999	0.241121	SMAD3
Positive Regulation Of Lamellipodium Assembly (GO:0010592)	0.0859999	0.241121	ACTR2
Cytosolic Pattern Recognition Receptor Signaling Pathway (GO:0002753)	0.0859999	0.241121	CYLD
Endocrine System Development (GO:0035270)	0.0859999	0.241121	SALL1
Regulation Of Heterotypic Cell-Cell Adhesion (GO:0034114)	0.0895686	0.245393	MAP2K5
Negative Regulation Of Ossification (GO:0030279)	0.0895686	0.245393	SMAD6
Outflow Tract Septum Morphogenesis (GO:0003148)	0.0895686	0.245393	SMAD6
Regulation Of Ryanodine-Sensitive Calcium-Release Channel Activity (GO:0060314)	0.0895686	0.245393	SRI
Positive Regulation Of Cell Cycle G2/M Phase Transition (GO:1902751)	0.0895686	0.245393	RAB11A
Transmembrane Receptor Protein Serine/Threonine Kinase Signaling Pathway (GO:0007178)	0.0915416	0.248329	SMAD3;SMAD6
Synapse Organization (GO:0050808)	0.0927342	0.248329	NTNG1;PTPRD
Vesicle Cargo Loading (GO:0035459)	0.0931235	0.248329	RAB1A
Osteoclast Differentiation (GO:0030316)	0.0931235	0.248329	GLO1
Peptide Hormone Secretion (GO:0030072)	0.0931235	0.248329	RAB1A
Regulation Of Synapse Organization (GO:0050807)	0.0931235	0.248329	MDGA1
Circulatory System Development (GO:0072359)	0.0939313	0.249375	SALL1;SRI
Spindle Assembly Checkpoint Signaling (GO:0071173)	0.0966648	0.249895	ZWILCH
Histone H3-K4 Methylation (GO:0051568)	0.0966648	0.249895	NFYA
Mitotic Spindle Assembly Checkpoint Signaling (GO:0007094)	0.0966648	0.249895	ZWILCH
Mitotic Spindle Checkpoint Signaling (GO:0071174)	0.0966648	0.249895	ZWILCH
Response To Glucocorticoid (GO:0051384)	0.0966648	0.249895	PDCD7
Regulation Of Cardiac Muscle Cell Contraction (GO:0086004)	0.0966648	0.249895	SRI
Central Nervous System Development (GO:0007417)	0.0986723	0.249895	MEIS1;PBX3;MDGA1
Regulation Of Nucleic Acid-Templated Transcription (GO:1903506)	0.100191	0.249895	SKOR1;SMAD3;NFYA;LMX1B
Regulation Of Extrinsic Apoptotic Signaling Pathway In Absence Of Ligand (GO:2001239)	0.100192	0.249895	MAP2K5
Positive Regulation Of Nitric Oxide Biosynthetic Process (GO:0045429)	0.100192	0.249895	SMAD3
mRNA Modification (GO:0016556)	0.100192	0.249895	CMTR1
Positive Regulation Of Calcium Ion Transmembrane Transporter Activity (GO:1901021)	0.100192	0.249895	PPP3R1
Negative Regulation Of NIK/NF-kappaB Signaling (GO:1901223)	0.100192	0.249895	CYLD
Dorsal/Ventral Pattern Formation (GO:0009953)	0.100192	0.249895	LMX1B
Negative Regulation Of Wnt Signaling Pathway (GO:0030178)	0.103667	0.249895	CYLD;NKD1
Establishment Of Endothelial Barrier (GO:0061028)	0.103706	0.249895	RAB1A
Transcription By RNA Polymerase III (GO:0006383)	0.103706	0.249895	SNAPC5
Negative Regulation Of Mitotic Metaphase/Anaphase Transition (GO:0045841)	0.103706	0.249895	ZWILCH
Positive Regulation Of Nitric Oxide Metabolic Process (GO:1904407)	0.103706	0.249895	SMAD3
Positive Regulation Of Protein Import Into Nucleus (GO:0042307)	0.103706	0.249895	SMAD3
Limb Development (GO:0060173)	0.103706	0.249895	SALL1
Regulation Of Plasma Membrane Bounded Cell Projection Organization (GO:0120035)	0.103706	0.249895	NTNG1
Regulation Of DNA Damage Response, Signal Transduction By P53 Class Mediator (GO:0043516)	0.103706	0.249895	SPRED2
DNA Repair (GO:0006281)	0.105033	0.251266	PRMT6;APLF;RNF8
Regulation Of Muscle Contraction (GO:0006937)	0.107207	0.251266	SRI
Regulation Of Neuron Migration (GO:2001222)	0.107207	0.251266	NTNG1
Maintenance Of Blood-Brain Barrier (GO:0035633)	0.107207	0.251266	CLDN12
Regulation Of Striated Muscle Contraction (GO:0006942)	0.107207	0.251266	SRI
Multivesicular Body Assembly (GO:0036258)	0.107207	0.251266	RAB11A
Positive Regulation Of Dephosphorylation (GO:0035306)	0.107207	0.251266	CNEP1R1
Negative Regulation Of Epithelial To Mesenchymal Transition (GO:0010719)	0.110694	0.252059	SPRED2
Multivesicular Body Organization (GO:0036257)	0.110694	0.252059	RAB11A
Embryonic Skeletal System Morphogenesis (GO:0048704)	0.110694	0.252059	IRX5
Regulation Of Cell Migration Involved In Sprouting Angiogenesis (GO:0090049)	0.110694	0.252059	MAP2K5
Dephosphorylation (GO:0016311)	0.112403	0.252059	PTPRD;PPP3R1
Negative Regulation Of Developmental Growth (GO:0048640)	0.114167	0.252059	NKD1
Regulation Of Dendrite Morphogenesis (GO:0048814)	0.114167	0.252059	PTPRD
Positive Regulation Of Lamellipodium Organization (GO:1902745)	0.114167	0.252059	ACTR2
Regulation Of Extrinsic Apoptotic Signaling Pathway Via Death Domain Receptors (GO:1902041)	0.114167	0.252059	FEM1B
Regulation Of Transmembrane Receptor Protein Serine/Threonine Kinase Signaling Pathway (GO:0090092)	0.114167	0.252059	SMAD3
Receptor Signaling Pathway Via STAT (GO:0097696)	0.114167	0.252059	PIAS1
Central Nervous System Neuron Differentiation (GO:0021953)	0.114167	0.252059	MDGA1
Endodermal Cell Differentiation (GO:0035987)	0.114167	0.252059	MMP2
Regulation Of Cell Morphogenesis (GO:0022604)	0.114167	0.252059	NTNG1
Positive Regulation Of Extrinsic Apoptotic Signaling Pathway (GO:2001238)	0.114167	0.252059	CYLD
Negative Regulation Of Protein Phosphorylation (GO:0001933)	0.114933	0.252059	SPRED2;SMAD6
Negative Regulation Of DNA-binding Transcription Factor Activity (GO:0043433)	0.114933	0.252059	CYLD;MAP2K5
Neuron Development (GO:0048666)	0.116204	0.252059	PBX3;RAB11A
Negative Regulation Of Fat Cell Differentiation (GO:0045599)	0.117627	0.252059	SMAD3
Negative Regulation Of Osteoblast Differentiation (GO:0045668)	0.117627	0.252059	SMAD6
Positive Regulation Of Synapse Assembly (GO:0051965)	0.117627	0.252059	PTPRD
miRNA Processing (GO:0035196)	0.117627	0.252059	SMAD3
Regulation Of Ubiquitin-Protein Transferase Activity (GO:0051438)	0.117627	0.252059	FEM1B
Negative Regulation Of G1/S Transition Of Mitotic Cell Cycle (GO:2000134)	0.117627	0.252059	RBL2
Negative Regulation Of Apoptotic Process (GO:0043066)	0.119157	0.253117	TOX3;GLO1;SMAD6;MAP2K5
Positive Regulation Of Nitrogen Compound Metabolic Process (GO:0051173)	0.121074	0.253117	MAP2K5
Regulation Of Lamellipodium Assembly (GO:0010591)	0.121074	0.253117	ACTR2
Positive Regulation Of Protein Dephosphorylation (GO:0035307)	0.121074	0.253117	CNEP1R1
Protein K63-linked Deubiquitination (GO:0070536)	0.121074	0.253117	CYLD
ncRNA Catabolic Process (GO:0034661)	0.121074	0.253117	DIS3L
Negative Regulation Of Blood Vessel Endothelial Cell Migration (GO:0043537)	0.121074	0.253117	MAP2K5
Cellular Response To Growth Factor Stimulus (GO:0071363)	0.122612	0.254964	SMAD3;MAP2K5
Regulation Of Metal Ion Transport (GO:0010959)	0.124508	0.254964	SRI
Negative Regulation Of JNK Cascade (GO:0046329)	0.124508	0.254964	CYLD
Regulation Of Blood Circulation (GO:1903522)	0.124508	0.254964	SRI
Regulation Of calcineurin-NFAT Signaling Cascade (GO:0070884)	0.124508	0.254964	PPP3R1
Embryonic Limb Morphogenesis (GO:0030326)	0.124508	0.254964	SALL1
Action Potential (GO:0001508)	0.127928	0.256606	SRI
Regulation Of G2/M Transition Of Mitotic Cell Cycle (GO:0010389)	0.127928	0.256606	RAB11A
Negative Regulation Of Cell Cycle G1/S Phase Transition (GO:1902807)	0.127928	0.256606	RBL2
Regulation Of Cardiac Muscle Contraction (GO:0055117)	0.127928	0.256606	SRI
Endoderm Formation (GO:0001706)	0.127928	0.256606	MMP2
Organelle Assembly (GO:0070925)	0.13113	0.256606	ACTR2;RAB1A;RAB11A
COPII-coated Vesicle Budding (GO:0090114)	0.131335	0.256606	RAB1A
Interstrand Cross-Link Repair (GO:0036297)	0.131335	0.256606	RNF8
Base-Excision Repair (GO:0006284)	0.131335	0.256606	PRMT6
Regulation Of Peptidyl-Threonine Phosphorylation (GO:0010799)	0.131335	0.256606	SPRED2
Lytic Vacuole Organization (GO:0080171)	0.131335	0.256606	AKTIP
Regulation Of Trans-Synaptic Signaling (GO:0099177)	0.131335	0.256606	BTBD9
Receptor Signaling Pathway Via JAK-STAT (GO:0007259)	0.131335	0.256606	PIAS1
Positive Regulation Of Double-Strand Break Repair Via Homologous Recombination (GO:1905168)	0.131335	0.256606	ACTR2
Regulation Of Macromolecule Metabolic Process (GO:0060255)	0.131724	0.256606	C1D;UNCX
Ventricular Septum Development (GO:0003281)	0.134729	0.257098	SALL1
Negative Regulation Of Stress-Activated MAPK Cascade (GO:0032873)	0.134729	0.257098	CYLD
Aortic Valve Morphogenesis (GO:0003180)	0.134729	0.257098	SMAD6
Regulation Of Ossification (GO:0030278)	0.134729	0.257098	SMAD6
Regulation Of p38MAPK Cascade (GO:1900744)	0.134729	0.257098	CYLD
Regulation Of Vascular Associated Smooth Muscle Cell Proliferation (GO:1904705)	0.134729	0.257098	MMP2
G2/M Transition Of Mitotic Cell Cycle (GO:0000086)	0.13811	0.257098	CDK14
Negative Regulation Of Type I Interferon Production (GO:0032480)	0.13811	0.257098	CYLD
Regulation Of Protein Import Into Nucleus (GO:0042306)	0.13811	0.257098	SMAD3
Membrane Assembly (GO:0071709)	0.13811	0.257098	PTPRD
Positive Regulation Of Cation Channel Activity (GO:2001259)	0.13811	0.257098	PPP3R1
Response To Peptide (GO:1901652)	0.13811	0.257098	MMP2
Response To Transforming Growth Factor Beta (GO:0071559)	0.13811	0.257098	SMAD3
Double-Strand Break Repair (GO:0006302)	0.139656	0.257098	APLF;RNF8
Positive Regulation Of Lipid Biosynthetic Process (GO:0046889)	0.141477	0.257098	CNEP1R1
Vesicle Cytoskeletal Trafficking (GO:0099518)	0.141477	0.257098	RAB1A
Regulation Of Nitric Oxide Biosynthetic Process (GO:0045428)	0.141477	0.257098	SMAD3
Nuclear Transport (GO:0051169)	0.141477	0.257098	ANP32A
Organelle Transport Along Microtubule (GO:0072384)	0.141477	0.257098	RAB1A
Digestive Tract Development (GO:0048565)	0.141477	0.257098	SALL1
Heart Development (GO:0007507)	0.143661	0.257098	SALL1;SRI
Protein Modification Process (GO:0036211)	0.144286	0.257098	PRMT6;PTPRD;PPP3R1;OARD1;CDK14
Regulation Of Cytokine-Mediated Signaling Pathway (GO:0001959)	0.144832	0.257098	CYLD
Negative Regulation Of Mitotic Cell Cycle Phase Transition (GO:1901991)	0.144832	0.257098	RBL2
Regulation Of Microtubule Cytoskeleton Organization (GO:0070507)	0.144832	0.257098	CYLD
Aortic Valve Development (GO:0003176)	0.144832	0.257098	SMAD6
Regulation Of Protein Dephosphorylation (GO:0035304)	0.144832	0.257098	CNEP1R1
Cell Cycle G2/M Phase Transition (GO:0044839)	0.144832	0.257098	CDK14
Protein Localization To Chromosome (GO:0034502)	0.144832	0.257098	APLF
Negative Regulation Of Cell-Cell Adhesion (GO:0022408)	0.144832	0.257098	MAP2K5
Positive Regulation Of Cellular Biosynthetic Process (GO:0031328)	0.14769	0.260717	SMAD3;CNEP1R1
Regulation Of Microtubule-Based Process (GO:0032886)	0.148174	0.260717	CYLD
Double-Strand Break Repair Via Nonhomologous End Joining (GO:0006303)	0.148174	0.260717	RNF8
Branching Morphogenesis Of An Epithelial Tube (GO:0048754)	0.151503	0.26502	SALL1
Positive Regulation Of Calcium Ion Transmembrane Transport (GO:1904427)	0.151503	0.26502	PPP3R1
Negative Regulation Of Cytokine Production (GO:0001818)	0.153098	0.265404	CYLD;MAP2K5
DNA-templated DNA Replication Maintenance Of Fidelity (GO:0045005)	0.154819	0.265404	ETAA1
Positive Regulation Of miRNA Transcription (GO:1902895)	0.154819	0.265404	SMAD3
Lysosome Organization (GO:0007040)	0.154819	0.265404	AKTIP
Response To Amyloid-Beta (GO:1904645)	0.154819	0.265404	MMP2
Regulation Of Cell-Cell Adhesion (GO:0022407)	0.154819	0.265404	MDGA1
Ephrin Receptor Signaling Pathway (GO:0048013)	0.154819	0.265404	MMP2
Protein Localization (GO:0008104)	0.157388	0.266498	CEP68;RAB1A;AKTIP
Extracellular Matrix Disassembly (GO:0022617)	0.158122	0.266498	MMP2
Positive Regulation Of Nucleocytoplasmic Transport (GO:0046824)	0.158122	0.266498	SMAD3
Nucleobase-Containing Compound Catabolic Process (GO:0034655)	0.158122	0.266498	DIS3L
Regulation Of Transport (GO:0051049)	0.158122	0.266498	RAB11A
Mitotic Spindle Assembly (GO:0090307)	0.158122	0.266498	RAB11A
RNA Processing (GO:0006396)	0.159913	0.268761	PDCD7;DIS3L
Regulation Of Protein Modification Process (GO:0031399)	0.161413	0.269771	SPRED2
Regulation Of Apoptotic Signaling Pathway (GO:2001233)	0.161413	0.269771	CYLD
Negative Regulation Of Macromolecule Metabolic Process (GO:0010605)	0.164029	0.270724	RBL2;SMAD3
Regulation Of Epidermal Growth Factor Receptor Signaling Pathway (GO:0042058)	0.164691	0.270724	MVB12B
Homotypic Cell-Cell Adhesion (GO:0034109)	0.164691	0.270724	MEGF11
Cellular Component Disassembly (GO:0022411)	0.164691	0.270724	MMP2
Protein Sumoylation (GO:0016925)	0.164691	0.270724	PIAS1
Replication Fork Processing (GO:0031297)	0.164691	0.270724	ETAA1
Positive Regulation Of Smooth Muscle Cell Proliferation (GO:0048661)	0.167956	0.274587	MMP2
Positive Regulation Of Epithelial To Mesenchymal Transition (GO:0010718)	0.167956	0.274587	SMAD3
Regulation Of Intrinsic Apoptotic Signaling Pathway (GO:2001242)	0.171209	0.276887	CYLD
Regulation Of Tumor Necrosis Factor-Mediated Signaling Pathway (GO:0010803)	0.171209	0.276887	CYLD
Cytoplasmic Microtubule Organization (GO:0031122)	0.171209	0.276887	RAB11A
Negative Regulation Of ERK1 And ERK2 Cascade (GO:0070373)	0.171209	0.276887	SPRED2
Transcription By RNA Polymerase II (GO:0006366)	0.172317	0.276902	SNAPC5;NFYA
Positive Regulation Of Nucleic Acid-Templated Transcription (GO:1903508)	0.172595	0.276902	SALL1;SMAD3;NFYA;IRX6
Positive Regulation Of miRNA Metabolic Process (GO:2000630)	0.174449	0.276902	SMAD3
Positive Regulation Of Nervous System Development (GO:0051962)	0.174449	0.276902	PTPRD
Heterophilic Cell-Cell Adhesion Via Plasma Membrane Cell Adhesion Molecules (GO:0007157)	0.174449	0.276902	PTPRD
Regulation Of Cell Communication (GO:0010646)	0.174449	0.276902	SRI
Negative Regulation Of Cysteine-Type Endopeptidase Activity Involved In Apoptotic Process (GO:0043154)	0.174449	0.276902	MAP2K5
Regulation Of Programmed Cell Death (GO:0043067)	0.176488	0.27794	TOX3;ANP32A
Regulation Of Epithelial Cell Migration (GO:0010632)	0.177676	0.27794	RAB11A
Regulation Of Mitochondrion Organization (GO:0010821)	0.177676	0.27794	PRMT6
Nucleocytoplasmic Transport (GO:0006913)	0.177676	0.27794	ANP32A
Mitotic Metaphase Plate Congression (GO:0007080)	0.177676	0.27794	RAB11A
Endomembrane System Organization (GO:0010256)	0.177882	0.27794	RAB1A;AKTIP
Regulation Of Release Of Sequestered Calcium Ion Into Cytosol (GO:0051279)	0.180891	0.280452	SRI
Metaphase Plate Congression (GO:0051310)	0.180891	0.280452	RAB11A
Positive Regulation Of DNA Recombination (GO:0045911)	0.180891	0.280452	ACTR2
Negative Regulation Of Response To Stimulus (GO:0048585)	0.184094	0.284681	MAP2K5
Tight Junction Assembly (GO:0120192)	0.187284	0.28813	CLDN12
Negative Regulation Of Cysteine-Type Endopeptidase Activity (GO:2000117)	0.187284	0.28813	MAP2K5
Protein K63-linked Ubiquitination (GO:0070534)	0.190462	0.292269	RNF8
Neuron Migration (GO:0001764)	0.193628	0.296369	MDGA1
RNA Catabolic Process (GO:0006401)	0.199923	0.30368	DIS3L
Regulation Of Calcium Ion Transport (GO:0051924)	0.199923	0.30368	SRI
Endosome To Lysosome Transport (GO:0008333)	0.199923	0.30368	AKTIP
Renal System Development (GO:0072001)	0.203052	0.307655	SALL1
Negative Regulation Of Protein-Containing Complex Assembly (GO:0031333)	0.206169	0.308483	SMAD6
Positive Regulation Of Protein Binding (GO:0032092)	0.206169	0.308483	AKTIP
Regulation Of miRNA Transcription (GO:1902893)	0.206169	0.308483	SMAD3
Regulation Of Type I Interferon Production (GO:0032479)	0.206169	0.308483	CYLD
Negative Regulation Of Cytokine-Mediated Signaling Pathway (GO:0001960)	0.206169	0.308483	CYLD
BMP Signaling Pathway (GO:0030509)	0.212367	0.313843	SMAD6
Positive Regulation Of Interleukin-8 Production (GO:0032757)	0.212367	0.313843	RAB1A
Autophagosome Organization (GO:1905037)	0.212367	0.313843	RAB1A
Regulation Of Pathway-Restricted SMAD Protein Phosphorylation (GO:0060393)	0.212367	0.313843	SMAD6
Positive Regulation Of Cell Junction Assembly (GO:1901890)	0.212367	0.313843	PTPRD
RNA Methylation (GO:0001510)	0.215449	0.316061	CMTR1
Cell Junction Organization (GO:0034330)	0.215449	0.316061	SMAD3
Positive Regulation Of Apoptotic Signaling Pathway (GO:2001235)	0.215449	0.316061	CYLD
Vesicle-Mediated Transport (GO:0016192)	0.216094	0.316235	RAB1A;AKTIP;RAB11A
G1/S Transition Of Mitotic Cell Cycle (GO:0000082)	0.218518	0.318074	CDK14
Positive Regulation Of Mitotic Cell Cycle Phase Transition (GO:1901992)	0.218518	0.318074	RAB11A
Positive Regulation Of Protein Modification Process (GO:0031401)	0.218941	0.318074	AKTIP;CNEP1R1
Chromatin Remodeling (GO:0006338)	0.223242	0.32276	APLF;RNF8
Cilium Organization (GO:0044782)	0.223242	0.32276	ACTR2;RAB1A
Autophagosome Assembly (GO:0000045)	0.224621	0.323972	RAB1A
Negative Regulation Of Intracellular Signal Transduction (GO:1902532)	0.22755	0.325997	SPRED2;CYLD
Negative Regulation Of Multicellular Organismal Process (GO:0051241)	0.22755	0.325997	SPRED2;SMAD6
Cellular Response To BMP Stimulus (GO:0071773)	0.227655	0.325997	SMAD6
Extrinsic Apoptotic Signaling Pathway (GO:0097191)	0.230677	0.328755	SMAD3
Activation Of Cysteine-Type Endopeptidase Activity Involved In Apoptotic Process (GO:0006919)	0.230677	0.328755	SMAD3
Cell-Cell Junction Organization (GO:0045216)	0.233687	0.332257	SMAD3
Establishment Of Protein Localization To Membrane (GO:0090150)	0.236686	0.334145	RAB11A
Regulation Of Heart Contraction (GO:0008016)	0.236686	0.334145	SRI
Response To Molecule Of Bacterial Origin (GO:0002237)	0.236686	0.334145	SMAD6
Negative Regulation Of Extrinsic Apoptotic Signaling Pathway (GO:2001237)	0.239673	0.336234	MAP2K5
Protein K48-linked Ubiquitination (GO:0070936)	0.239673	0.336234	RNF8
Synapse Assembly (GO:0007416)	0.242649	0.336234	PTPRD
Regulation Of Double-Strand Break Repair Via Homologous Recombination (GO:0010569)	0.242649	0.336234	ACTR2
Kidney Development (GO:0001822)	0.242649	0.336234	SALL1
Protein Autoubiquitination (GO:0051865)	0.242649	0.336234	RNF8
Cell-Cell Junction Assembly (GO:0007043)	0.242649	0.336234	CLDN12
Myeloid Leukocyte Differentiation (GO:0002573)	0.242649	0.336234	GLO1
Cilium Assembly (GO:0060271)	0.24484	0.338	ACTR2;RAB1A
Positive Regulation Of Protein Localization To Nucleus (GO:1900182)	0.245613	0.338	SMAD3
Response To Ionizing Radiation (GO:0010212)	0.245613	0.338	RNF8
Gland Development (GO:0048732)	0.251507	0.34453	SALL1
Negative Regulation Of Neuron Apoptotic Process (GO:0043524)	0.251507	0.34453	TOX3
Regulation Of Fat Cell Differentiation (GO:0045598)	0.254437	0.34696	SMAD3
Positive Regulation Of Neurogenesis (GO:0050769)	0.254437	0.34696	PTPRD
Positive Regulation Of Response To Stimulus (GO:0048584)	0.260263	0.352501	RNF8
Cell Morphogenesis Involved In Neuron Differentiation (GO:0048667)	0.260263	0.352501	NTNG1
Regulation Of Transcription Elongation By RNA Polymerase II (GO:0034243)	0.260263	0.352501	RNF8
Positive Regulation Of Protein Modification By Small Protein Conjugation Or Removal (GO:1903322)	0.266044	0.357907	PIAS1
Cellular Response To UV (GO:0034644)	0.266044	0.357907	MMP2
Positive Regulation Of Catabolic Process (GO:0009896)	0.266044	0.357907	NKD1
Regulation Of Cytokinesis (GO:0032465)	0.268918	0.360158	RAB11A
Wound Healing (GO:0042060)	0.268918	0.360158	SMAD3
Spindle Assembly (GO:0051225)	0.271781	0.362374	RAB11A
Macromolecule Modification (GO:0043412)	0.271781	0.362374	PRMT6
Epigenetic Regulation Of Gene Expression (GO:0040029)	0.277473	0.365317	RNF8
Positive Regulation Of Proteasomal Ubiquitin-Dependent Protein Catabolic Process (GO:0032436)	0.277473	0.365317	PIAS1
Positive Regulation Of Ubiquitin-Dependent Protein Catabolic Process (GO:2000060)	0.277473	0.365317	PIAS1
Regulation Of NIK/NF-kappaB Signaling (GO:1901222)	0.277473	0.365317	CYLD
Regulation Of Cell Division (GO:0051302)	0.277473	0.365317	RAB11A
Regulation Of Cysteine-Type Endopeptidase Activity Involved In Apoptotic Process (GO:0043281)	0.280302	0.365317	MAP2K5
Ribosomal Small Subunit Biogenesis (GO:0042274)	0.280302	0.365317	PNO1
Positive Regulation Of Double-Strand Break Repair (GO:2000781)	0.280302	0.365317	ACTR2
Establishment Of Protein Localization To Organelle (GO:0072594)	0.283121	0.365317	RAB11A
Regulation Of Kinase Activity (GO:0043549)	0.283121	0.365317	RBL2
Integrin-Mediated Signaling Pathway (GO:0007229)	0.283121	0.365317	ITGA11
Regulation Of Osteoblast Differentiation (GO:0045667)	0.283121	0.365317	SMAD6
Calcium-Mediated Signaling (GO:0019722)	0.283121	0.365317	PPP3R1
Macromolecule Catabolic Process (GO:0009057)	0.283121	0.365317	DIS3L
Mitotic Spindle Organization (GO:0007052)	0.283121	0.365317	RAB11A
Exocytosis (GO:0006887)	0.285929	0.368149	RAB11A
Plasma Membrane Bounded Cell Projection Assembly (GO:0120031)	0.291111	0.372143	ACTR2;RAB1A
Regulation Of Double-Strand Break Repair (GO:2000779)	0.291512	0.372143	ACTR2
Negative Regulation Of Neuron Death (GO:1901215)	0.291512	0.372143	TOX3
Positive Regulation Of Plasma Membrane Bounded Cell Projection Assembly (GO:0120034)	0.291512	0.372143	ACTR2
Positive Regulation Of DNA Repair (GO:0045739)	0.294287	0.374094	RNF8
Regulation Of Vesicle-Mediated Transport (GO:0060627)	0.294287	0.374094	RAB11A
Regulation Of Apoptotic Process (GO:0042981)	0.295691	0.375084	TOX3;ANP32A;GLO1;SMAD6
Positive Regulation Of Proteasomal Protein Catabolic Process (GO:1901800)	0.297052	0.376015	PIAS1
rRNA Metabolic Process (GO:0016072)	0.299806	0.377114	DIS3L
Positive Regulation Of MAP Kinase Activity (GO:0043406)	0.299806	0.377114	MAP2K5
Positive Regulation Of Binding (GO:0051099)	0.299806	0.377114	AKTIP
Positive Regulation Of Protein Catabolic Process (GO:0045732)	0.302549	0.379768	NKD1
Positive Regulation Of Cellular Component Biogenesis (GO:0044089)	0.305281	0.382398	SMAD3
Peptidyl-Lysine Modification (GO:0018205)	0.308003	0.385004	PIAS1
Positive Regulation Of Epithelial Cell Migration (GO:0010634)	0.310715	0.387586	RAB11A
Regulation Of Protein Metabolic Process (GO:0051246)	0.313416	0.390144	MAP2K5
Regulation Of Defense Response (GO:0031347)	0.316107	0.392679	CYLD
MAPK Cascade (GO:0000165)	0.318787	0.394375	MAP2K5
RNA Splicing (GO:0008380)	0.318787	0.394375	PDCD7
Axon Development (GO:0061564)	0.321457	0.39686	NTNG1
Regulation Of Organelle Organization (GO:0033043)	0.324116	0.399322	PRMT6
Hemopoiesis (GO:0030097)	0.326765	0.400939	MEIS1
rRNA Processing (GO:0006364)	0.326765	0.400939	C1D
Activation Of GTPase Activity (GO:0090630)	0.329404	0.403352	TBC1D22B
Regulation Of Neuron Apoptotic Process (GO:0043523)	0.33726	0.410458	TOX3
Lysosomal Transport (GO:0007041)	0.33726	0.410458	AKTIP
Negative Regulation Of MAPK Cascade (GO:0043409)	0.33726	0.410458	SPRED2
Regulation Of G1/S Transition Of Mitotic Cell Cycle (GO:2000045)	0.339858	0.412783	RBL2
Negative Regulation Of Transcription By RNA Polymerase II (GO:0000122)	0.34716	0.416575	SKOR1;SALL1;SMAD3;MAP2K5
Extracellular Structure Organization (GO:0043062)	0.347593	0.416575	MMP2
Regulation Of Proteasomal Ubiquitin-Dependent Protein Catabolic Process (GO:0032434)	0.347593	0.416575	PIAS1
Cell-Matrix Adhesion (GO:0007160)	0.347593	0.416575	ITGA11
Positive Regulation Of Wnt Signaling Pathway (GO:0030177)	0.347593	0.416575	SALL1
Positive Regulation Of Cysteine-Type Endopeptidase Activity Involved In Apoptotic Process (GO:0043280)	0.347593	0.416575	SMAD3
Regulation Of Cell Population Proliferation (GO:0042127)	0.349837	0.416575	MEIS1;SMAD3;SMAD6;PIAS1
External Encapsulating Structure Organization (GO:0045229)	0.350151	0.416575	MMP2
Regulation Of JNK Cascade (GO:0046328)	0.350151	0.416575	CYLD
Response To Lipid (GO:0033993)	0.350151	0.416575	SMAD6
Negative Regulation Of Inflammatory Response (GO:0050728)	0.3527	0.416575	CYLD
RNA Metabolic Process (GO:0016070)	0.3527	0.416575	DIS3L
Mitotic Cell Cycle Phase Transition (GO:0044772)	0.3527	0.416575	CDK14
Mitotic Sister Chromatid Segregation (GO:0000070)	0.3527	0.416575	RAB11A
Protein Deubiquitination (GO:0016579)	0.355238	0.41711	CYLD
Regulation Of Protein Serine/Threonine Kinase Activity (GO:0071900)	0.355238	0.41711	ETAA1
Negative Regulation Of Defense Response (GO:0031348)	0.355238	0.41711	CYLD
Regulation Of Cytoskeleton Organization (GO:0051493)	0.360286	0.420567	CYLD
Protein Modification By Small Protein Removal (GO:0070646)	0.360286	0.420567	CYLD
Regulation Of MAP Kinase Activity (GO:0043405)	0.360286	0.420567	MAP2K5
Endoplasmic Reticulum To Golgi Vesicle-Mediated Transport (GO:0006888)	0.362795	0.422674	RAB1A
Regulation Of Protein Binding (GO:0043393)	0.370265	0.428432	AKTIP
Positive Regulation Of Cell Projection Organization (GO:0031346)	0.370265	0.428432	PTPRD
Ribonucleoprotein Complex Biogenesis (GO:0022613)	0.370265	0.428432	PNO1
Negative Regulation Of DNA-templated Transcription (GO:0045892)	0.370594	0.428432	PRMT6;SKOR1;SALL1;SMAD3;MAP2K5
Negative Regulation Of Gene Expression (GO:0010629)	0.377987	0.436139	RBL2;SMAD3
Regulation Of Protein Catabolic Process (GO:0042176)	0.380089	0.436884	NKD1
Protein Localization To Nucleus (GO:0034504)	0.380089	0.436884	CNEP1R1
Modulation Of Chemical Synaptic Transmission (GO:0050804)	0.382522	0.43884	BTBD9
Negative Regulation Of Growth (GO:0045926)	0.384945	0.439937	SMAD3
Enzyme-Linked Receptor Protein Signaling Pathway (GO:0007167)	0.384945	0.439937	PTPRD
Regulation Of Mitotic Cell Cycle (GO:0007346)	0.387359	0.441016	CYLD
Negative Regulation Of Cell Growth (GO:0030308)	0.387359	0.441016	SMAD3
Positive Regulation Of Intracellular Protein Transport (GO:0090316)	0.389763	0.442913	SMAD3
Regulation Of Response To External Stimulus (GO:0032101)	0.392158	0.444792	CYLD
Protein Homooligomerization (GO:0051260)	0.39692	0.448497	STEAP4
Regulation Of DNA Repair (GO:0006282)	0.39692	0.448497	RNF8
Golgi Organization (GO:0007030)	0.399288	0.449479	RAB1A
Regulation Of Cell Cycle Process (GO:0010564)	0.399288	0.449479	RAB11A
Plasma Membrane Bounded Cell Projection Organization (GO:0120036)	0.403995	0.453926	RAB11A
Protein Localization To Plasma Membrane (GO:0072659)	0.415604	0.465371	RAB11A
Positive Regulation Of Macromolecule Metabolic Process (GO:0010604)	0.416507	0.465371	SMAD3;MAP2K5
Protein Modification By Small Protein Conjugation (GO:0032446)	0.416507	0.465371	AKTIP;PIAS1
Protein Localization To Cell Periphery (GO:1990778)	0.426989	0.476196	RAB11A
Positive Regulation Of Protein Kinase Activity (GO:0045860)	0.433715	0.4828	ETAA1
Negative Regulation Of Response To External Stimulus (GO:0032102)	0.43594	0.483391	CYLD
Neuron Projection Morphogenesis (GO:0048812)	0.43594	0.483391	NTNG1
Negative Regulation Of Cell Population Proliferation (GO:0008285)	0.436663	0.483391	SMAD3;SMAD6
Negative Regulation Of Programmed Cell Death (GO:0043069)	0.439323	0.48544	GLO1;SMAD6
Epithelium Development (GO:0060429)	0.453429	0.500106	SALL1
Ribosome Biogenesis (GO:0042254)	0.455577	0.501553	PNO1
Response To Lipopolysaccharide (GO:0032496)	0.464087	0.509986	SMAD6
Regulation Of Neuron Projection Development (GO:0010975)	0.494845	0.542791	NTNG1
Extracellular Matrix Organization (GO:0030198)	0.498812	0.546144	MMP2
Regulation Of Cell Migration (GO:0030334)	0.507232	0.554352	NTNG1;NKD1
Phosphate-Containing Compound Metabolic Process (GO:0006796)	0.514375	0.561136	PTPRD
Axonogenesis (GO:0007409)	0.521976	0.568395	NTNG1
Endocytosis (GO:0006897)	0.523858	0.569411	RAB1A
Neuron Projection Development (GO:0031175)	0.52946	0.57239	RAB11A
Protein Localization To Membrane (GO:0072657)	0.52946	0.57239	RAB11A
Modification-Dependent Protein Catabolic Process (GO:0019941)	0.52946	0.57239	RNF8
Regulation Of Cell Differentiation (GO:0045595)	0.531313	0.57336	APLF
Negative Regulation Of Nucleic Acid-Templated Transcription (GO:1903507)	0.533851	0.575063	PRMT6;SALL1
Golgi Vesicle Transport (GO:0048193)	0.538653	0.579197	RAB1A
DNA-templated Transcription (GO:0006351)	0.54228	0.582054	NFYA
Regulation Of MAPK Cascade (GO:0043408)	0.551226	0.589546	SPRED2
Defense Response To Bacterium (GO:0042742)	0.551226	0.589546	RAB1A
mRNA Processing (GO:0006397)	0.568602	0.607048	CMTR1
Proteasomal Protein Catabolic Process (GO:0010498)	0.578707	0.616739	FEM1B
Protein Polyubiquitination (GO:0000209)	0.588578	0.626147	RNF8
Regulation Of Cell Growth (GO:0001558)	0.590201	0.626762	SMAD3
Apoptotic Process (GO:0006915)	0.591818	0.627369	FEM1B
Positive Regulation Of Phosphorylation (GO:0042327)	0.59663	0.631354	AKTIP
Positive Regulation Of GTPase Activity (GO:0043547)	0.601386	0.635267	TBC1D22B
Regulation Of Inflammatory Response (GO:0050727)	0.610732	0.644006	CYLD
Regulation Of ERK1 And ERK2 Cascade (GO:0070372)	0.616843	0.649308	SPRED2
Positive Regulation Of DNA-binding Transcription Factor Activity (GO:0051091)	0.619862	0.651344	SMAD3
Negative Regulation Of Cellular Process (GO:0048523)	0.623301	0.653812	SMAD3;SMAD6
Cellular Component Assembly (GO:0022607)	0.640352	0.670526	PTPRD
Regulation Of Protein Phosphorylation (GO:0001932)	0.647402	0.676727	AKTIP
Positive Regulation Of Signal Transduction (GO:0009967)	0.648796	0.677004	SALL1
Negative Regulation Of Signal Transduction (GO:0009968)	0.650184	0.677275	NKD1
Positive Regulation Of Cell Migration (GO:0030335)	0.657044	0.683234	RAB11A
Positive Regulation Of Cell Differentiation (GO:0045597)	0.671672	0.697237	SMAD3
Transmembrane Receptor Protein Tyrosine Kinase Signaling Pathway (GO:0007169)	0.672971	0.697379	MMP2
DNA Metabolic Process (GO:0006259)	0.678115	0.701499	APLF
Gene Expression (GO:0010467)	0.688167	0.710671	DIS3L
Regulation Of Intracellular Signal Transduction (GO:1902531)	0.689401	0.710723	CYLD
Regulation Of Cell Cycle (GO:0051726)	0.690631	0.710769	CYLD
Positive Regulation Of MAPK Cascade (GO:0043410)	0.705016	0.724332	MAP2K5
Protein Transport (GO:0015031)	0.708508	0.726675	RAB1A
Proteasome-Mediated Ubiquitin-Dependent Protein Catabolic Process (GO:0043161)	0.71537	0.732366	FEM1B
Positive Regulation Of Cytokine Production (GO:0001819)	0.716498	0.732366	RAB1A
Intracellular Protein Transport (GO:0006886)	0.722072	0.736809	RAB1A
Protein-Containing Complex Assembly (GO:0065003)	0.725365	0.738912	SMAD3
Proteolysis (GO:0006508)	0.727539	0.73987	MMP2
Positive Regulation Of Protein Phosphorylation (GO:0001934)	0.774	0.785787	AKTIP
Positive Regulation Of Multicellular Organismal Process (GO:0051240)	0.782827	0.793405	SMAD3
Organelle Organization (GO:0006996)	0.808081	0.81762	RAB1A
Phosphorylation (GO:0016310)	0.816327	0.824573	CDK14
Nervous System Development (GO:0007399)	0.819238	0.825462	MDGA1
Protein Ubiquitination (GO:0016567)	0.819958	0.825462	RNF8
Positive Regulation Of Gene Expression (GO:0010628)	0.85021	0.854483	SMAD3
Positive Regulation Of Cell Population Proliferation (GO:0008284)	0.851999	0.854848	MEIS1
Protein Phosphorylation (GO:0006468)	0.861743	0.863181	CDK14
Positive Regulation Of Cellular Process (GO:0048522)	0.905229	0.905229	MEIS1

## Sheet: Reactome
Term	P-value	Adjusted P-value	Genes
FOXO-mediated Transcription Of Cell Cycle Genes R-HSA-9617828	0.001966	0.296419	RBL2;SMAD3
FOXO-mediated Transcription R-HSA-9614085	0.00209484	0.296419	RBL2;SMAD3;NFYA
Activation Of Gene Expression By SREBF (SREBP) R-HSA-2426168	0.0116875	0.442594	NFYA;CHD9
RUNX3 Regulates BCL2L11 (BIM) Transcription R-HSA-8952158	0.0193503	0.442594	SMAD3
Regulation Of Cholesterol Biosynthesis By SREBP (SREBF) R-HSA-1655829	0.0195124	0.442594	NFYA;CHD9
RAS Signaling Downstream Of NF1 Loss-Of-Function Variants R-HSA-6802953	0.0231757	0.442594	SPRED2
SMAD2/3 Phosphorylation Motif Mutants In Cancer R-HSA-3304356	0.0231757	0.442594	SMAD3
RAB Geranylgeranylation R-HSA-8873719	0.0244167	0.442594	RAB1A;RAB11A
RUNX3 Regulates CDKN1A Transcription R-HSA-8941855	0.0269865	0.442594	SMAD3
Loss Of Function Of SMAD2/3 In Cancer R-HSA-3304349	0.0269865	0.442594	SMAD3
Loss Of Function Of TGFBR1 In Cancer R-HSA-3656534	0.0269865	0.442594	SMAD3
Signaling By TGF-beta Receptor Complex In Cancer R-HSA-3304351	0.0307826	0.442594	SMAD3
ATF6 (ATF6-alpha) Activates Chaperone Genes R-HSA-381183	0.034564	0.442594	NFYA
Calcineurin Activates NFAT R-HSA-2025928	0.034564	0.442594	PPP3R1
Sodium/Calcium Exchangers R-HSA-425561	0.0383309	0.442594	SRI
HuR (ELAVL1) Binds And Stabilizes mRNA R-HSA-450520	0.0383309	0.442594	ANP32A
ATF6 (ATF6-alpha) Activates Chaperones R-HSA-381033	0.0420833	0.442594	NFYA
CLEC7A (Dectin-1) Induces NFAT Activation R-HSA-5607763	0.0420833	0.442594	PPP3R1
Reduction Of Cytosolic Ca++ Levels R-HSA-418359	0.0420833	0.442594	SRI
POU5F1 (OCT4), SOX2, NANOG Activate Genes Related To Proliferation R-HSA-2892247	0.0458212	0.442594	SALL1
Scavenging Of Heme From Plasma R-HSA-2168880	0.0458212	0.442594	C1D
EPH-Ephrin Signaling R-HSA-2682334	0.0492019	0.442594	ACTR2;MMP2
FGFRL1 Modulation Of FGFR1 Signaling R-HSA-5658623	0.0495447	0.442594	SPRED2
TNFR1-induced Proapoptotic Signaling R-HSA-5357786	0.0495447	0.442594	CYLD
Golgi Cisternae Pericentriolar Stack Reorganization R-HSA-162658	0.0532539	0.442594	RAB1A
Regulation Of IFNG Signaling R-HSA-877312	0.0532539	0.442594	PIAS1
Activation Of BAD And Translocation To Mitochondria R-HSA-111447	0.0569488	0.442594	PPP3R1
Membrane Binding And Targetting Of GAG Proteins R-HSA-174490	0.0569488	0.442594	MVB12B
Depolymerisation Of Nuclear Lamina R-HSA-4419969	0.0569488	0.442594	CNEP1R1
Signaling By Activin R-HSA-1502540	0.0569488	0.442594	SMAD3
FOXO-mediated Transcription Of Cell Death Genes R-HSA-9614657	0.0606294	0.442594	NFYA
Transcription Of E2F Targets Under Negative Control By P107 (RBL1) And P130 (RBL2) In Complex With HDAC1 R-HSA-1362300	0.0606294	0.442594	RBL2
Gastrulation R-HSA-9758941	0.0642959	0.442594	SMAD3
TP53 Regulates Transcription Of Genes Involved In G2 Cell Cycle Arrest R-HSA-6804114	0.0679482	0.442594	RBL2
Assembly Of HIV Virion R-HSA-175474	0.0679482	0.442594	MVB12B
RORA Activates Gene Expression R-HSA-1368082	0.0679482	0.442594	CHD9
Mitotic Prophase R-HSA-68875	0.0709201	0.442594	RAB1A;CNEP1R1
Transcription Of E2F Targets Under Negative Control By DREAM Complex R-HSA-1362277	0.0715865	0.442594	RBL2
SUMOylation Of Transcription Factors R-HSA-3232118	0.0715865	0.442594	PIAS1
Receptor-type Tyrosine-Protein Phosphatases R-HSA-388844	0.0752108	0.442594	PTPRD
NOTCH4 Intracellular Domain Regulates Transcription R-HSA-9013695	0.0752108	0.442594	SMAD3
PPARA Activates Gene Expression R-HSA-1989781	0.0753565	0.442594	NFYA;CHD9
Regulation Of Lipid Metabolism By PPARalpha R-HSA-400206	0.0776074	0.442594	NFYA;CHD9
Signaling By TGFB Family Members R-HSA-9006936	0.0787408	0.442594	SMAD3;SMAD6
Synaptic Adhesion-Like Molecules R-HSA-8849932	0.078821	0.442594	PTPRD
VxPx Cargo-Targeting To Cilium R-HSA-5620916	0.078821	0.442594	RAB11A
Interleukin-37 Signaling R-HSA-9008059	0.078821	0.442594	SMAD3
Rab Regulation Of Trafficking R-HSA-9007101	0.0821722	0.442594	RAB1A;RAB11A
Signaling By NODAL R-HSA-1181150	0.0824174	0.442594	SMAD3
DARPP-32 Events R-HSA-180024	0.0895686	0.442594	PPP3R1
TNFR1-induced NFkappaB Signaling Pathway R-HSA-5357956	0.0966648	0.442594	CYLD
Platelet Calcium Homeostasis R-HSA-418360	0.0966648	0.442594	SRI
Downregulation Of TGF-beta Receptor Signaling R-HSA-2173788	0.0966648	0.442594	SMAD3
ATF4 Activates Genes In Response To Endoplasmic Reticulum Stress R-HSA-380994	0.100192	0.442594	NFYA
G0 And Early G1 R-HSA-1538133	0.100192	0.442594	RBL2
BMAL1:CLOCK,NPAS2 Activates Circadian Gene Expression R-HSA-1368108	0.100192	0.442594	CHD9
RNA Polymerase III Transcription Initiation From Type 3 Promoter R-HSA-76071	0.100192	0.442594	SNAPC5
Signaling By BMP R-HSA-201451	0.100192	0.442594	SMAD6
Vesicle-mediated Transport R-HSA-5653656	0.103065	0.442594	ACTR2;RAB1A;C1D;MVB12B;RAB11A
FOXO-mediated Transcription Of Oxidative Stress, Metabolic And Neuronal Genes R-HSA-9615017	0.107207	0.442594	SMAD3
G1/S-Specific Transcription R-HSA-69205	0.107207	0.442594	RBL2
Budding And Maturation Of HIV Virion R-HSA-162588	0.107207	0.442594	MVB12B
SUMOylation Of Intracellular Receptors R-HSA-4090294	0.107207	0.442594	PIAS1
FCERI Mediated Ca+2 Mobilization R-HSA-2871809	0.107207	0.442594	PPP3R1
Activation Of BH3-only Proteins R-HSA-114452	0.110694	0.442594	PPP3R1
Tight Junction Interactions R-HSA-420029	0.110694	0.442594	CLDN12
Transcriptional Regulation Of Pluripotent Stem Cells R-HSA-452723	0.110694	0.442594	SALL1
Endosomal Sorting Complex Required For Transport (ESCRT) R-HSA-917729	0.110694	0.442594	MVB12B
Cell Cycle R-HSA-1640170	0.111942	0.442594	RBL2;RAB1A;ZWILCH;CNEP1R1;RNF8
Pyruvate Metabolism R-HSA-70268	0.114167	0.442594	GLO1
RUNX2 Regulates Bone Development R-HSA-8941326	0.114167	0.442594	SMAD6
Late Endosomal Microautophagy R-HSA-9615710	0.114167	0.442594	MVB12B
Downregulation Of SMAD2/3:SMAD4 Transcriptional Activity R-HSA-2173795	0.114167	0.442594	SMAD3
PERK Regulates Gene Expression R-HSA-381042	0.117627	0.444987	NFYA
Metabolism Of Steroids R-HSA-8957322	0.120038	0.444987	NFYA;CHD9
Activation Of Matrix Metalloproteinases R-HSA-1592389	0.121074	0.444987	MMP2
NOD1/2 Signaling Pathway R-HSA-168638	0.121074	0.444987	CYLD
EPHB-mediated Forward Signaling R-HSA-3928662	0.124508	0.446958	ACTR2
RNA Polymerase III Transcription Initiation R-HSA-76046	0.127928	0.446958	SNAPC5
Regulation Of TNFR1 Signaling R-HSA-5357905	0.127928	0.446958	CYLD
Negative Regulators Of DDX58/IFIH1 Signaling R-HSA-936440	0.127928	0.446958	CYLD
RHO GTPases Activate WASPs And WAVEs R-HSA-5663213	0.131335	0.447804	ACTR2
SMAD2/SMAD3:SMAD4 Heterotrimer Regulates Transcription R-HSA-2173796	0.131335	0.447804	SMAD3
SUMOylation Of Ubiquitinylation Proteins R-HSA-3232142	0.141477	0.449165	PIAS1
RNA Polymerase III Abortive And Retractive Initiation R-HSA-749476	0.144832	0.449165	SNAPC5
Collagen Degradation R-HSA-1442490	0.144832	0.449165	MMP2
Cell Cycle, Mitotic R-HSA-69278	0.147387	0.449165	RBL2;RAB1A;ZWILCH;CNEP1R1
Binding And Uptake Of Ligands By Scavenger Receptors R-HSA-2173782	0.148174	0.449165	C1D
Formation Of Incision Complex In GG-NER R-HSA-5696395	0.151503	0.449165	PIAS1
Vasopressin Regulates Renal Water Homeostasis Via Aquaporins R-HSA-432040	0.151503	0.449165	RAB11A
Major Pathway Of rRNA Processing In Nucleolus And Cytosol R-HSA-6791226	0.154456	0.449165	PNO1;C1D
Retinoid Metabolism And Transport R-HSA-975634	0.154819	0.449165	C1D
SUMOylation Of Transcription Cofactors R-HSA-3899300	0.154819	0.449165	PIAS1
TGF-beta Receptor Signaling Activates SMADs R-HSA-2173789	0.158122	0.449165	SMAD3
TNF Signaling R-HSA-75893	0.158122	0.449165	CYLD
TBC/RABGAPs R-HSA-8854214	0.161413	0.449165	RAB11A
Heme Signaling R-HSA-9707616	0.161413	0.449165	CHD9
Cyclin D Associated Events In G1 R-HSA-69231	0.167956	0.449165	RBL2
Metabolism Of Fat-Soluble Vitamins R-HSA-6806667	0.167956	0.449165	C1D
rRNA Processing In Nucleus And Cytosol R-HSA-8868773	0.168164	0.449165	PNO1;C1D
TP53 Regulates Transcription Of Cell Cycle Genes R-HSA-6791312	0.174449	0.449165	RBL2
RMTs Methylate Histone Arginines R-HSA-3214858	0.174449	0.449165	PRMT6
mRNA Splicing - Minor Pathway R-HSA-72165	0.174449	0.449165	PDCD7
EPH-ephrin Mediated Repulsion Of Cells R-HSA-3928665	0.174449	0.449165	MMP2
Signaling By FGFR1 R-HSA-5654736	0.174449	0.449165	SPRED2
Aquaporin-mediated Transport R-HSA-445717	0.177676	0.449165	RAB11A
Cargo Trafficking To Periciliary Membrane R-HSA-5620920	0.177676	0.449165	RAB11A
Ion Homeostasis R-HSA-5578775	0.177676	0.449165	SRI
Transcriptional Activity Of SMAD2/SMAD3:SMAD4 Heterotrimer R-HSA-2173793	0.180891	0.449165	SMAD3
Translocation Of SLC2A4 (GLUT4) To Plasma Membrane R-HSA-1445148	0.180891	0.449165	RAB11A
Nonhomologous End-Joining (NHEJ) R-HSA-5693571	0.180891	0.449165	RNF8
rRNA Processing R-HSA-72312	0.182074	0.449165	PNO1;C1D
Transcriptional Activation Of Mitochondrial Biogenesis R-HSA-2151201	0.184094	0.449165	CHD9
Ub-specific Processing Proteases R-HSA-5689880	0.184877	0.449165	CYLD;SMAD3
M Phase R-HSA-68886	0.185129	0.449165	RAB1A;ZWILCH;CNEP1R1
Nucleotide-binding Domain, Leucine Rich Repeat Containing NLR Signaling Pathways R-HSA-168643	0.187284	0.449165	CYLD
Ion Transport By P-type ATPases R-HSA-936837	0.187284	0.449165	SRI
Nuclear Envelope Breakdown R-HSA-2980766	0.187284	0.449165	CNEP1R1
Pyruvate Metabolism And Citric Acid (TCA) Cycle R-HSA-71406	0.190462	0.452948	GLO1
Intrinsic Pathway For Apoptosis R-HSA-109606	0.193628	0.456639	PPP3R1
Cytoprotection By HMOX1 R-HSA-9707564	0.199923	0.463755	CHD9
SUMOylation Of Chromatin Organization Proteins R-HSA-4551638	0.199923	0.463755	PIAS1
Membrane Trafficking R-HSA-199991	0.205641	0.465891	ACTR2;RAB1A;MVB12B;RAB11A
Recruitment And ATM-mediated Phosphorylation Of Repair And Signal Proteins At DNA Double Strand Breaks R-HSA-5693565	0.209274	0.465891	RNF8
rRNA Modification In Nucleus And Cytosol R-HSA-6790901	0.209274	0.465891	PNO1
FCGR3A-mediated Phagocytosis R-HSA-9664422	0.209274	0.465891	ACTR2
Ca2+ Pathway R-HSA-4086398	0.212367	0.465891	PPP3R1
Cell-cell Junction Organization R-HSA-421270	0.212367	0.465891	CLDN12
DNA Double Strand Break Response R-HSA-5693606	0.212367	0.465891	RNF8
Regulation Of Actin Dynamics For Phagocytic Cup Formation R-HSA-2029482	0.215449	0.469015	ACTR2
Regulation Of RAS By GAPs R-HSA-5658442	0.224621	0.480793	SPRED2
COPII-mediated Vesicle Transport R-HSA-204005	0.227655	0.480793	RAB1A
Integrin Cell Surface Interactions R-HSA-216083	0.227655	0.480793	ITGA11
RUNX1 Regulates Genes Involved In Megakaryocyte Differentiation And Platelet Function R-HSA-8936459	0.227655	0.480793	PRMT6
Circadian Clock R-HSA-400253	0.236686	0.493285	CHD9
Developmental Biology R-HSA-1266738	0.240324	0.493285	ACTR2;MEIS1;SALL1;SMAD3;CHD9;MMP2
Extra-nuclear Estrogen Signaling R-HSA-9009391	0.248566	0.493285	MMP2
RNA Polymerase II Transcribes snRNA Genes R-HSA-6807505	0.251507	0.493285	SNAPC5
SUMOylation Of DNA Damage Response And Repair Proteins R-HSA-3108214	0.257356	0.493285	PIAS1
G2/M DNA Damage Checkpoint R-HSA-69473	0.260263	0.493285	RNF8
Metabolism Of RNA R-HSA-8953854	0.261725	0.493285	ANP32A;PDCD7;PNO1;C1D
Oncogenic MAPK Signaling R-HSA-6802957	0.263159	0.493285	SPRED2
COPI-dependent Golgi-to-ER Retrograde Traffic R-HSA-6811434	0.263159	0.493285	RAB1A
Downstream Signaling Events Of B Cell Receptor (BCR) R-HSA-1168372	0.266044	0.493285	PPP3R1
Processing Of DNA Double-Strand Break Ends R-HSA-5693607	0.268918	0.493285	RNF8
COPI-mediated Anterograde Transport R-HSA-6807878	0.268918	0.493285	RAB1A
DDX58/IFIH1-mediated Induction Of Interferon-Alpha/Beta R-HSA-168928	0.271781	0.493285	CYLD
Signaling By NOTCH4 R-HSA-9013694	0.271781	0.493285	SMAD3
Global Genome Nucleotide Excision Repair (GG-NER) R-HSA-5696399	0.274632	0.493285	PIAS1
Cyclin E Associated Events During G1/S Transition R-HSA-69202	0.274632	0.493285	RBL2
Platelet Homeostasis R-HSA-418346	0.277473	0.493285	SRI
Transcriptional Regulation Of White Adipocyte Differentiation R-HSA-381340	0.280302	0.493285	CHD9
Cyclin A:Cdk2-associated Events At S Phase Entry R-HSA-69656	0.280302	0.493285	RBL2
RHO GTPase Effectors R-HSA-195258	0.282439	0.493285	ACTR2;ZWILCH
Cell Cycle Checkpoints R-HSA-69620	0.28533	0.493285	ZWILCH;RNF8
Cell Junction Organization R-HSA-446728	0.285929	0.493285	CLDN12
Signaling By FGFR R-HSA-190236	0.285929	0.493285	SPRED2
Fcgamma Receptor (FCGR) Dependent Phagocytosis R-HSA-2029480	0.288726	0.493285	ACTR2
Organelle Biogenesis And Maintenance R-HSA-1852241	0.291111	0.493285	CHD9;RAB11A
Opioid Signaling R-HSA-111885	0.291512	0.493285	PPP3R1
Protein-protein Interactions At Synapses R-HSA-6794362	0.291512	0.493285	PTPRD
Regulation Of mRNA Stability By Proteins That Bind AU-rich Elements R-HSA-450531	0.291512	0.493285	ANP32A
Post-translational Protein Modification R-HSA-597592	0.293627	0.493285	RAB1A;CYLD;SMAD3;FEM1B;MDGA1;RAB11A;PIAS1
RAB GEFs Exchange GTP For GDP On RABs R-HSA-8876198	0.294287	0.493285	RAB1A
Unfolded Protein Response (UPR) R-HSA-381119	0.294287	0.493285	NFYA
Interferon Gamma Signaling R-HSA-877300	0.294287	0.493285	PIAS1
Mitochondrial Biogenesis R-HSA-1592230	0.294287	0.493285	CHD9
Deubiquitination R-HSA-5688426	0.296886	0.493285	CYLD;SMAD3
MAPK6/MAPK4 Signaling R-HSA-5687128	0.297052	0.493285	MMP2
Activation Of HOX Genes During Differentiation R-HSA-5619507	0.299806	0.493285	MEIS1
HCMV Late Events R-HSA-9610379	0.299806	0.493285	MVB12B
Signaling By TGF-beta Receptor Complex R-HSA-170834	0.299806	0.493285	SMAD3
Post-translational Modification: Synthesis Of GPI-anchored Proteins R-HSA-163125	0.302549	0.494921	MDGA1
Unattached Kinetochores Signal Amplification Via A MAD2 Inhibitory Signal R-HSA-141444	0.305281	0.496521	ZWILCH
Transcriptional Regulation By RUNX3 R-HSA-8878159	0.310715	0.502471	SMAD3
Extracellular Matrix Organization R-HSA-1474244	0.314169	0.502574	MMP2;ITGA11
Anchoring Of Basal Body To Plasma Membrane R-HSA-5620912	0.316107	0.502574	RAB11A
EML4 And NUDC In Mitotic Spindle Formation R-HSA-9648025	0.316107	0.502574	ZWILCH
Visual Phototransduction R-HSA-2187338	0.318787	0.504004	C1D
CLEC7A (Dectin-1) Signaling R-HSA-5607764	0.321457	0.505401	PPP3R1
Stimuli-sensing Channels R-HSA-2672351	0.324116	0.506767	SRI
Transport Of Inorganic Cations/Anions And Amino Acids/Oligopeptides R-HSA-425393	0.334651	0.520365	SRI
Resolution Of Sister Chromatid Cohesion R-HSA-2500257	0.339858	0.523238	ZWILCH
DNA Repair R-HSA-73894	0.341345	0.523238	RNF8;PIAS1
Interleukin-4 And Interleukin-13 Signaling R-HSA-6785807	0.342447	0.523238	MMP2
Nucleotide Excision Repair R-HSA-5696398	0.345025	0.523238	PIAS1
Signaling By B Cell Receptor (BCR) R-HSA-983705	0.347593	0.523238	PPP3R1
Degradation Of Extracellular Matrix R-HSA-1474228	0.347593	0.523238	MMP2
Mitotic Spindle Checkpoint R-HSA-69618	0.350151	0.524301	ZWILCH
MAPK Family Signaling Cascades R-HSA-5683057	0.352696	0.525331	SPRED2;MMP2
Golgi-to-ER Retrograde Transport R-HSA-8856688	0.355238	0.526348	RAB1A
HDR Thru Homologous Recombination (HRR) Or Single Strand Annealing (SSA) R-HSA-5693567	0.360286	0.528295	RNF8
Signaling By NTRK1 (TRKA) R-HSA-187037	0.360286	0.528295	MAP2K5
Transcriptional Regulation By RUNX2 R-HSA-8878166	0.372735	0.538184	SMAD6
RHO GTPases Activate Formins R-HSA-5663220	0.372735	0.538184	ZWILCH
Homology Directed Repair R-HSA-5693538	0.372735	0.538184	RNF8
Cell-Cell Communication R-HSA-1500931	0.375196	0.538987	CLDN12
HCMV Infection R-HSA-9609646	0.377648	0.539769	MVB12B
Regulation Of IGF Transport And Uptake By IGFBPs R-HSA-381426	0.382522	0.543989	MMP2
Cardiac Conduction R-HSA-5576891	0.389763	0.551515	SRI
Autophagy R-HSA-9612973	0.394544	0.555502	MVB12B
G1/S Transition R-HSA-69206	0.39692	0.556081	RBL2
Fc Epsilon Receptor (FCERI) Signaling R-HSA-2454202	0.399288	0.556642	PPP3R1
Signaling By NTRKs R-HSA-166520	0.403995	0.558217	MAP2K5
RNA Polymerase II Transcription R-HSA-73857	0.405182	0.558217	SNAPC5;PRMT6;RBL2;SMAD3;NFYA;SMAD6
ER To Golgi Anterograde Transport R-HSA-199977	0.406334	0.558217	RAB1A
Late Phase Of HIV Life Cycle R-HSA-162599	0.4133	0.565043	MVB12B
Death Receptor Signaling R-HSA-73887	0.420184	0.571693	CYLD
C-type Lectin Receptors (CLRs) R-HSA-5621481	0.42473	0.572692	PPP3R1
Beta-catenin Independent WNT Signaling R-HSA-3858494	0.426989	0.572692	PPP3R1
Clathrin-mediated Endocytosis R-HSA-8856828	0.426989	0.572692	ACTR2
Mitotic G1 Phase And G1/S Transition R-HSA-453279	0.438156	0.582535	RBL2
G2/M Checkpoints R-HSA-69481	0.440363	0.582535	RNF8
HIV Life Cycle R-HSA-162587	0.442562	0.582535	MVB12B
DNA Double-Strand Break Repair R-HSA-5693532	0.442562	0.582535	RNF8
Interleukin-1 Family Signaling R-HSA-446652	0.449108	0.588414	SMAD3
Metabolism Of Proteins R-HSA-392499	0.459142	0.598788	RAB1A;CYLD;SMAD3;FEM1B;MMP2;MDGA1;RAB11A;PIAS1
S Phase R-HSA-69242	0.468292	0.607921	RBL2
Citric Acid (TCA) Cycle And Respiratory Electron Transport R-HSA-1428517	0.472465	0.61043	GLO1
Transport To Golgi And Subsequent Modification R-HSA-948021	0.474539	0.61043	RAB1A
SUMO E3 Ligases SUMOylate Target Proteins R-HSA-3108232	0.482756	0.61819	PIAS1
Separation Of Sister Chromatids R-HSA-2467813	0.486817	0.620582	ZWILCH
Diseases Of Signal Transduction By Growth Factor Receptors And Second Messengers R-HSA-5663202	0.494818	0.621249	SPRED2;SMAD3
SUMOylation R-HSA-2990846	0.494845	0.621249	PIAS1
Ion Channel Transport R-HSA-983712	0.496832	0.621249	SRI
Signal Transduction R-HSA-162582	0.498214	0.621249	SPRED2;ACTR2;PROKR1;CYLD;PPP3R1;SMAD3;ZWILCH;MMP2;SMAD6;MAP2K5
Generic Transcription Pathway R-HSA-212436	0.498317	0.621249	PRMT6;RBL2;SMAD3;NFYA;SMAD6
Gene Expression (Transcription) R-HSA-74160	0.501115	0.6213	SNAPC5;PRMT6;RBL2;SMAD3;NFYA;SMAD6
Apoptosis R-HSA-109581	0.502748	0.6213	PPP3R1
Intra-Golgi And Retrograde Golgi-to-ER Traffic R-HSA-6811442	0.508595	0.62516	RAB1A
Cellular Response To Chemical Stress R-HSA-9711123	0.510529	0.62516	CHD9
Cilium Assembly R-HSA-5617833	0.51819	0.62516	RAB11A
Metabolism Of Vitamins And Cofactors R-HSA-196854	0.51819	0.62516	C1D
Mitotic Prometaphase R-HSA-68877	0.51819	0.62516	ZWILCH
Cytokine Signaling In Immune System R-HSA-1280215	0.519126	0.62516	SMAD3;MMP2;PIAS1
ESR-mediated Signaling R-HSA-8939211	0.521976	0.625535	MMP2
mRNA Splicing R-HSA-72172	0.523858	0.625535	PDCD7
Signaling By Interleukins R-HSA-449147	0.530278	0.63054	SMAD3;MMP2
Peptide Ligand-Binding Receptors R-HSA-375276	0.536829	0.633011	PROKR1
Muscle Contraction R-HSA-397014	0.536829	0.633011	SRI
Interferon Signaling R-HSA-913531	0.544083	0.638903	PIAS1
Signaling By NOTCH R-HSA-157118	0.54945	0.641962	SMAD3
Transcriptional Regulation By RUNX1 R-HSA-8878171	0.551226	0.641962	PRMT6
Programmed Cell Death R-HSA-5357801	0.558257	0.647487	PPP3R1
G Alpha (Q) Signaling Events R-HSA-416476	0.565181	0.652841	PROKR1
Signaling By Receptor Tyrosine Kinases R-HSA-9006934	0.579729	0.666925	SPRED2;MAP2K5
HIV Infection R-HSA-162906	0.593428	0.679919	MVB12B
Mitotic Anaphase R-HSA-68882	0.598221	0.681708	ZWILCH
Mitotic Metaphase And Anaphase R-HSA-2555396	0.599807	0.681708	ZWILCH
Axon Guidance R-HSA-422475	0.604605	0.68239	ACTR2;MMP2
Neddylation R-HSA-8951664	0.606086	0.68239	FEM1B
Chromatin Modifying Enzymes R-HSA-3247509	0.607641	0.68239	PRMT6
Processing Of Capped Intron-Containing Pre-mRNA R-HSA-72203	0.613799	0.686582	PDCD7
Leishmania Infection R-HSA-9658195	0.621363	0.689591	ACTR2
SLC-mediated Transmembrane Transport R-HSA-425407	0.621363	0.689591	SRI
Nervous System Development R-HSA-9675108	0.631393	0.697985	ACTR2;MMP2
Signaling By Nuclear Receptors R-HSA-9006931	0.640352	0.705135	MMP2
RAF/MAP Kinase Cascade R-HSA-5673001	0.655683	0.719218	SPRED2
MAPK1/MAPK3 Signaling R-HSA-5684996	0.663771	0.725279	SPRED2
Asparagine N-linked Glycosylation R-HSA-446203	0.670368	0.729669	RAB1A
Signaling By WNT R-HSA-195721	0.685683	0.74348	PPP3R1
GPCR Downstream Signaling R-HSA-388396	0.699997	0.756104	PROKR1;PPP3R1
G Alpha (I) Signaling Events R-HSA-418594	0.707349	0.761139	PPP3R1
Signaling By Rho GTPases R-HSA-194315	0.720698	0.772567	ACTR2;ZWILCH
Class A/1 (Rhodopsin-like Receptors) R-HSA-373076	0.724272	0.773468	PROKR1
Signaling By Rho GTPases, Miro GTPases And RHOBTB3 R-HSA-9716542	0.733317	0.780183	ACTR2;ZWILCH
Transcriptional Regulation By TP53 R-HSA-3700989	0.752334	0.79723	RBL2
Signaling By GPCR R-HSA-372790	0.754974	0.79723	PROKR1;PPP3R1
Transport Of Small Molecules R-HSA-382551	0.766964	0.80688	SRI;RAB11A
Innate Immune System R-HSA-168249	0.775505	0.809792	ACTR2;CYLD;PPP3R1
Cellular Responses To Stress R-HSA-2262752	0.777787	0.809792	NFYA;CHD9
Immune System R-HSA-168256	0.781448	0.809792	ACTR2;CYLD;PPP3R1;SMAD3;MMP2;PIAS1
Neuronal System R-HSA-112316	0.78196	0.809792	PTPRD
Metabolism Of Lipids R-HSA-556833	0.78433	0.809792	NFYA;CHD9
Cellular Responses To Stimuli R-HSA-8953897	0.7869	0.809792	NFYA;CHD9
GPCR Ligand Binding R-HSA-500792	0.836426	0.85764	PROKR1
Neutrophil Degranulation R-HSA-6798695	0.84284	0.861097	ACTR2
Infectious Disease R-HSA-5663205	0.894444	0.910531	ACTR2;MVB12B
Hemostasis R-HSA-109582	0.898107	0.910983	SRI
Sensory Perception R-HSA-9709957	0.913269	0.922223	C1D
Disease R-HSA-1643685	0.915706	0.922223	SPRED2;ACTR2;SMAD3;MVB12B
Adaptive Immune System R-HSA-1280218	0.945964	0.949318	PPP3R1
Metabolism R-HSA-1430728	0.964887	0.964887	NFYA;CHD9;GLO1;C1D
